# Supplementary material for: Epidemiology of Staphylococcus aureus in a burn unit of a tertiary care center in Ghana
Source: PLoS One. 2017 Jul 13;12(7):e0181072. doi: 10.1371/journal.pone.0181072 (PMC5509299; doi:10.1371/journal.pone.0181072)
Supplement: S1 Table — “-” and empty cells under the ST column indicate that isolate was untypable and MLST was not performed for these isolates respectively. (XLSX) [file pone.0181072.s001.xlsx]

## Sheet: Sheet1
Patient and healthcare worker no.	Isolate ID	spa- type	Sequence type	Country	Source	nuc	PVL	mecA	Cefoxitin screen	Cefoxitin screen EUCAST	Benzylpenicillin	Benzylpenicillin EUCAST	Oxacillin	Oxacillin EUCAST	Gentamicin	Gentamicin EUCAST	Kanamycin	Kanamycin EUCAST	Tobramycin	Tobramycin EUCAST	Ciprofloxacin	Ciprofloxacin EUCAST	Inducible Clindamycin resist	Inducible Clindamycin resist EUCAST	Erythromycin	Erythromycin EUCAST	Clindamycin	Clindamycin EUCAST	Linezolid	Linezolid EUCAST	Teicoplanin	Teicoplanin EUCAST	Vancomycin	Vancomycin EUCAST	Tetracycline	Tetracycline EUCAST	Fosfomycin	Fosfomycin EUCAST	Fusidic Acid	Fusidic Acid EUCAST	Mupirocin	Mupirocin EUCAST	Chloramphenicol	Chloramphenicol EUCAST	Rifampicin	Rifampicin EUCAST	Trimethoprim/Sulfamethoxazole	Trimethoprim/Sulfamethoxazole EUCAST
											0.125	R	2	R	1	R			1	R	1	R			2	R	0.5	R	4	R	2	R	2	R	2	R	32	R	1	R	256	R	8	R	0.5	R	4	R
1	W01A_051214	t928	250	Ghana	wound	pos	neg	pos	pos	+	≥0,5	R	≥4	R	≥16	R	≥64	R	≥16	R	≥8	R	neg	-	1	S	0.25	S	2	S	≤0,5	S	≤0,5	S	≥16	R	≤8	S	≤0,5	S	≤2	S	≥64	R	≤0,03	S	≤10	S
1	W01_191114	t928	250	Ghana	wound	pos	neg	pos	pos	+	≥0,5	R	≥4	R	≥16	R	≥64	R	8	R	≥8	R	neg	-	1	S	0.25	S	2	S	≤0,5	S	≤0,5	S	≥16	R	≤8	S	≤0,5	S	≤2	S	≥64	R	≤0,03	S	≤10	S
3	B03_011214	t928	250	Ghana	blood	pos	neg	pos	pos	+	≥0,5	R	≥4	R	≥16	R	≥64	R	≥16	R	≥8	R	neg	-	1	S	0.25	S	2	S	≤0,5	S	≤0,5	S	≥16	R	≤8	S	≤0,5	S	≤2	S	≥64	R	≤0,03	S	≤10	S
4	N04_011214	t127	3248	Ghana	nose	pos	neg	neg	neg	-	≥0,5	R	0.5	S	≤0,5	S	≤4	S	≤1	S	≤0,5	S	neg	-	1	S	0.25	S	2	S	≤0,5	S	1	S	≥16	R	≤8	S	≤0,5	S	≤2	S	8	S	≤0,03	S	≤10	S
5	N05A_091214	t928	250	Ghana	nose	pos	neg	pos	pos	+	≥0,5	R	≥4	R	≥16	R	≥64	R	≥16	R	≥8	R	neg	-	1	S	0.25	S	2	S	≤0,5	S	≤0,5	S	≥16	R	≤8	S	≤0,5	S	≤2	S	≥64	R	≤0,03	S	≤10	S
5	N05B_191214	t928	250	Ghana	nose	pos	neg	pos	pos	+	≥0,5	R	≥4	R	≥16	R	≥64	R	≥16	R	≥8	R	neg	-	1	S	0.25	S	2	S	≤0,5	S	≤0,5	S	≥16	R	≤8	S	≤0,5	S	≤2	S	≥64	R	≤0,03	S	≤10	S
8	W08A_161214	t314	121	Ghana	wound	pos	pos	neg	neg	-	≥0,5	R	0.5	S	≤0,5	S	≤4	S	≤1	S	≤0,5	S	neg	-	1	S	0.25	S	2	S	≤0,5	S	≤0,5	S	≥16	R	≤8	S	≤0,5	S	≤2	S	8	S	≤0,03	S	≥320	R
8	W08B_161214	t314	121	Ghana	wound	pos	pos	neg	neg	-	≥0,5	R	0.5	S	≤0,5	S	≤4	S	≤1	S	≤0,5	S	neg	-	1	S	0.25	S	2	S	≤0,5	S	1	S	≥16	R	≤8	S	≤0,5	S	≤2	S	8	S	≤0,03	S	≥320	R
12	B12A_030115	t928	250	Ghana	blood	pos	neg	pos	pos	+	≥0,5	R	≥4	R	≥16	R	≥64	R	≥16	R	≥8	R	neg	-	1	S	0.25	S	2	S	≤0,5	S	≤0,5	S	≥16	R	≤8	S	≤0,5	S	≤2	S	≥64	R	≤0,03	S	≤10	S
12	N12_291214	t928	250	Ghana	nose	pos	neg	pos	pos	+	≥0,5	R	≥4	R	≥16	R	≥64	R	≥16	R	≥8	R	neg	-	1	S	0.25	S	2	S	≤0,5	S	≤0,5	S	≥16	R	≤8	S	≤0,5	S	≤2	S	≥64	R	≤0,03	S	≤10	S
12	W12_291214	t928	250	Ghana	wound	pos	neg	pos	pos	+	≥0,5	R	≥4	R	≥16	R	≥64	R	≥16	R	≥8	R	neg	-	1	S	0.25	S	2	S	≤0,5	S	≤0,5	S	≥16	R	≤8	S	≤0,5	S	≤2	S	≥64	R	≤0,03	S	≤10	S
13	N13A_311214	t928	250	Ghana	nose	pos	neg	pos	pos	+	≥0,5	R	≥4	R	≥16	R	≥64	R	≥16	R	≥8	R	neg	-	1	S	0.25	S	2	S	≤0,5	S	≤0,5	S	≥16	R	≤8	S	≤0,5	S	≤2	S	≥64	R	≤0,03	S	≤10	S
13	W13_311214	t928	250	Ghana	wound	pos	neg	pos	pos	+	≥0,5	R	≥4	R	≥16	R	≥64	R	8	R	≥8	R	neg	-	1	S	0.25	S	2	S	≤0,5	S	≤0,5	S	≥16	R	≤8	S	≤0,5	S	≤2	S	≥64	R	≤0,03	S	≤10	S
21	B21_100115	t928	250	Ghana	blood	pos	neg	pos	pos	+	≥0,5	R	≥4	R	≥16	R	≥64	R	≥16	R	≥8	R	neg	-	1	S	0.25	S	2	S	≤0,5	S	1	S	≥16	R	≤8	S	≤0,5	S	≤2	S	≥64	R	≤0,03	S	≤10	S
21	N21_100115	t928	250	Ghana	nose	pos	neg	pos	pos	+	≥0,5	R	≥4	R	≥16	R	≥64	R	≥16	R	≥8	R	neg	-	1	S	0.25	S	2	S	≤0,5	S	≤0,5	S	≥16	R	≤8	S	≤0,5	S	≤2	S	≥64	R	≤0,03	S	≤10	S
21	W21A_100115	t928	250	Ghana	wound	pos	neg	pos	pos	+	≥0,5	R	≥4	R	≥16	R	≥64	R	≥16	R	≥8	R	neg	-	1	S	0.25	S	2	S	≤0,5	S	≤0,5	S	≥16	R	≤8	S	≤0,5	S	≤2	S	≥64	R	≤0,03	S	≤10	S
22	W22_020215	t084	15	Ghana	wound	pos	pos	neg	neg	-	≥0,5	R	0.5	S	≤0,5	S	≤4	S	≤1	S	≤0,5	S	neg	-	0.5	S	0.25	S	2	S	≤0,5	S	≤0,5	S	≥16	R	≤8	S	≤0,5	S	≤2	S	≥64	R	≤0,03	S	≥320	R
24	W24A_090215	t008	8	Ghana	wound	pos	neg	pos	pos	+	≥0,5	R	≥4	R	≤0,5	S	≥64	R	≤1	S	≤0,5	S	neg	-	≥8	R	0.25	S	2	S	≤0,5	S	≤0,5	S	≥16	R	≤8	S	≤0,5	S	≤2	S	8	S	≤0,03	S	≤10	S
24	W24B_090215	t355	152	Ghana	wound	pos	pos	neg	neg	-	≥0,5	R	0.5	S	≤0,5	S	≤4	S	≤1	S	≤0,5	S	neg	-	1	S	0.25	S	2	S	≤0,5	S	1	S	≤1	S	≤8	S	≤0,5	S	≤2	S	≥64	R	≤0,03	S	≤10	S
26	B26A_160215	t861	508	Ghana	blood	pos	neg	neg	neg	-	≥0,5	R	≤0,25	S	≤0,5	S	≤4	S	≤1	S	≤0,5	S	neg	-	1	S	0.25	S	2	S	≤0,5	S	1	S	≤1	S	≤8	S	≤0,5	S	≤2	S	8	S	≤0,03	S	≤10	S
26	B26B_160215	t127	1	Ghana	blood	pos	neg	neg	neg	-	≥0,5	R	0.5	S	≤0,5	S	≤4	S	≤1	S	≤0,5	S	neg	-	0.5	S	0.25	S	2	S	≤0,5	S	≤0,5	S	≥16	R	≤8	S	≤0,5	S	≤2	S	≥64	R	≤0,03	S	≤10	S
27	W27_050315	t084	-	Ghana	wound	pos	neg	neg	neg	-	≥0,5	R	0.5	S	≤0,5	S	≤4	S	≤1	S	≤0,5	S	neg	-	1	S	0.25	S	2	S	≤0,5	S	≤0,5	S	≤1	S	≤8	S	≤0,5	S	≤2	S	≤4	S	≤0,03	S	≥320	R
28	B28_120215	t8860	45	Ghana	blood	pos	neg	neg	neg	-	≥0,5	R	0.5	S	≤0,5	S	≤4	S	≤1	S	≤0,5	S	neg	-	1	S	0.25	S	2	S	≤0,5	S	≤0,5	S	≤1	S	≤8	S	≤0,5	S	≤2	S	8	S	≤0,03	S	≤10	S
31	N31_250215	t008	2021	Ghana	nose	pos	neg	neg	neg	-	≥0,5	R	0.5	S	≤0,5	S	≤4	S	≤1	S	≤0,5	S	neg	-	1	S	0.25	S	2	S	≤0,5	S	≤0,5	S	≥16	R	≤8	S	≤0,5	S	≤2	S	8	S	≤0,03	S	≥320	R
31	W31_250215	t311	5	Ghana	wound	pos	neg	neg	neg	-	≥0,5	R	≤0,25	S	≤0,5	S	≤4	S	≤1	S	≤0,5	S	neg	-	1	S	0.25	S	1	S	≤0,5	S	≤0,5	S	≥16	R	≤8	S	≤0,5	S	≤2	S	≥64	R	≥4	R	160	R
32	N32_250215	t084	15	Ghana	nose	pos	pos	neg	neg	-	≥0,5	R	0.5	S	≤0,5	S	≤4	S	≤1	S	≤0,5	S	neg	-	1	S	0.25	S	2	S	≤0,5	S	1	S	≤1	S	≤8	S	≤0,5	S	≤2	S	8	S	≤0,03	S	≥320	R
34	N34_260215	t311	5	Ghana	nose	pos	neg	neg	neg	-	≥0,5	R	0.5	S	≤0,5	S	≤4	S	≤1	S	≤0,5	S	neg	-	1	S	0.25	S	2	S	≤0,5	S	≤0,5	S	≥16	R	≤8	S	≤0,5	S	≤2	S	≥64	R	≤0,03	S	≥320	R
35	N35_200515	t928	250	Ghana	nose	pos	neg	pos	pos	+	≥0,5	R	≥4	R	≥16	R	≥64	R	≥16	R	≥8	R	neg	-	1	S	0.25	S	2	S	≤0,5	S	≤0,5	S	≥16	R	≤8	S	≤0,5	S	≤2	S	≥64	R	≤0,03	S	≤10	S
35	N35_260215	t304	6	Ghana	nose	pos	neg	neg	neg	-	≥0,5	R	0.5	S	≤0,5	S	≤4	S	≤1	S	≤0,5	S	neg	-	1	S	0.25	S	2	S	≤0,5	S	≤0,5	S	≤1	S	≤8	S	≤0,5	S	≤2	S	8	S	≤0,03	S	≤10	S
35	W35_120315	t537	3251	Ghana	wound	pos	pos	neg	neg	-	≥0,5	R	1	S	≤0,5	S	≤4	S	≤1	S	≤0,5	S	neg	-	1	S	0.25	S	2	S	≤0,5	S	≤0,5	S	≥16	R	≤8	S	≤0,5	S	≤2	S	8	S	≤0,03	S	≤10	S
35	W35_170415	t928	250	Ghana	wound	pos	neg	pos	pos	+	≥0,5	R	≥4	R	≥16	R	≥64	R	≥16	R	≥8	R	neg	-	1	S	0.25	S	2	S	≤0,5	S	≤0,5	S	≥16	R	≤8	S	≤0,5	S	≤2	S	≥64	R	≤0,03	S	≤10	S
35	W35_200515	t928	250	Ghana	wound	pos	neg	pos	pos	+	≥0,5	R	≥4	R	≥16	R	≥64	R	≥16	R	≥8	R	neg	-	1	S	0.25	S	2	S	≤0,5	S	≤0,5	S	≥16	R	≤8	S	≤0,5	S	≤2	S	≥64	R	≤0,03	S	≤10	S
36	N36_040315	t084	3249	Ghana	nose	pos	pos	neg	neg	-	≥0,5	R	0.5	S	≤0,5	S	≤4	S	≤1	S	≤0,5	S	neg	-	1	S	0.25	S	2	S	≤0,5	S	≤0,5	S	≥16	R	≤8	S	≤0,5	S	≤2	S	8	S	≤0,03	S	≥320	R
37	N37_040315	t2055	2434	Ghana	nose	pos	neg	neg	neg	-	≥0,5	R	0.5	S	≤0,5	S	≤4	S	≤1	S	≤0,5	S	neg	-	1	S	0.25	S	2	S	≤0,5	S	1	S	≥16	R	≤8	S	≤0,5	S	≤2	S	≥64	R	≤0,03	S	≥320	R
38	N38_040315	t084	3249	Ghana	nose	pos	neg	neg	neg	-	≥0,5	R	0.5	S	≤0,5	S	≤4	S	≤1	S	≤0,5	S	neg	-	1	S	0.25	S	2	S	≤0,5	S	≤0,5	S	≤1	S	≤8	S	≤0,5	S	≤2	S	≤4	S	≤0,03	S	≥320	R
41	N41_240315	t8453	508	Ghana	nose	pos	neg	neg	neg	-	≥0,5	R	≤0,25	S	≤0,5	S	≤4	S	≤1	S	≤0,5	S	neg	-	1	S	0.25	S	2	S	≤0,5	S	≤0,5	S	≤1	S	≤8	S	≤0,5	S	≤2	S	8	S	≤0,03	S	≥320	R
42	W42_230315	t537	3251	Ghana	wound	pos	neg	neg	neg	-	≥0,5	R	0.5	S	≤0,5	S	≤4	S	≤1	S	≤0,5	S	neg	-	1	S	0.25	S	2	S	≤0,5	S	≤0,5	S	≥16	R	≤8	S	≤0,5	S	≤2	S	8	S	≤0,03	S	≤10	S
43	W43_010415	t928	250	Ghana	wound	pos	neg	pos	pos	+	≥0,5	R	≥4	R	≥16	R	≥64	R	8	R	≥8	R	neg	-	1	S	0.25	S	2	S	≤0,5	S	≤0,5	S	≥16	R	≤8	S	≤0,5	S	≤2	S	≥64	R	≤0,03	S	≤10	S
44	N44_080415	t008		Ghana	nose	pos	neg	neg	neg	-	≥0,5	R	≤0,25	S	≤0,5	S	≤4	S	≤1	S	≤0,5	S	neg	-	1	S	0.25	S	2	S	≤0,5	S	≤0,5	S	≤1	S	16	S	≤0,5	S	≤2	S	≥64	R	≤0,03	S	≥320	R
45	N45_090415	t5132	508	Ghana	nose	pos	pos	neg	neg	-	≥0,5	R	≤0,25	S	≤0,5	S	≤4	S	≤1	S	≤0,5	S	neg	-	1	S	0.25	S	2	S	≤0,5	S	1	S	≤1	S	≤8	S	≤0,5	S	≤2	S	8	S	≤0,03	S	≤10	S
46	N46_140415	t084	15	Ghana	nose	pos	pos	neg	neg	-	≥0,5	R	0.5	S	≤0,5	S	≤4	S	≤1	S	≤0,5	S	neg	-	1	S	0.25	S	2	S	≤0,5	S	≤0,5	S	≤1	S	≤8	S	≤0,5	S	≤2	S	8	S	≤0,03	S	≤10	S
46	W46_140415	t939	45	Ghana	wound	pos	neg	neg	neg	-	≥0,5	R	0.5	S	≤0,5	S	≤4	S	≤1	S	≤0,5	S	neg	-	0.5	S	0.25	S	2	S	≤0,5	S	≤0,5	S	≤1	S	≤8	S	≤0,5	S	≤2	S	8	S	≤0,03	S	≤10	S
47	W47_060515	t645	3250	Ghana	wound	pos	pos	neg	neg	-	≥0,5	R	0.5	S	≤0,5	S	≤4	S	≤1	S	≤0,5	S	neg	-	1	S	0.25	S	2	S	≤0,5	S	≤0,5	S	≤1	S	≤8	S	≤0,5	S	≤2	S	8	S	≤0,03	S	≤10	S
49	W49_290415	t355	152	Ghana	wound	pos	pos	neg	neg	-	≥0,5	R	≤0,25	S	≤0,5	S	≤4	S	≤1	S	≤0,5	S	neg	-	1	S	0.25	S	2	S	≤0,5	S	1	S	≤1	S	≤8	S	≤0,5	S	≤2	S	≥64	R	≤0,03	S	≤10	S
51	N51_200515	t928	250	Ghana	nose	pos	neg	pos	pos	+	≥0,5	R	≥4	R	≥16	R	≥64	R	≥16	R	≥8	R	neg	-	1	S	0.25	S	2	S	≤0,5	S	≤0,5	S	≥16	R	≤8	S	≤0,5	S	≤2	S	≥64	R	≤0,03	S	≤10	S
51	W51_290415	t537	3251	Ghana	wound	pos	pos	neg	neg	-	≥0,5	R	0.5	S	≤0,5	S	≤4	S	≤1	S	≤0,5	S	neg	-	1	S	0.25	S	2	S	≤0,5	S	≤0,5	S	≥16	R	≤8	S	≤0,5	S	≤2	S	8	S	≤0,03	S	≤10	S
53	N53_050515	t084		Ghana	nose	pos	pos	neg	neg	-	≥0,5	R	0.5	S	≤0,5	S	≤4	S	≤1	S	≤0,5	S	neg	-	1	S	0.25	S	2	S	≤0,5	S	1	S	≥16	R	≤8	S	≤0,5	S	≤2	S	≥64	R	≤0,03	S	≥320	R
54	W54_110515	t537	3251	Ghana	wound	pos	pos	neg	neg	-	≥0,5	R	0.5	S	≤0,5	S	≤4	S	≤1	S	≤0,5	S	neg	-	1	S	0.25	S	2	S	≤0,5	S	≤0,5	S	≥16	R	≤8	S	≤0,5	S	≤2	S	8	S	≤0,03	S	≤10	S
55	N55_130515	t928	250	Ghana	nose	pos	neg	pos	pos	+	≥0,5	R	≥4	R	≥16	R	≥64	R	≥16	R	≥8	R	neg	-	1	S	0.25	S	2	S	≤0,5	S	≤0,5	S	≥16	R	≤8	S	≤0,5	S	≤2	S	≥64	R	≤0,03	S	≤10	S
55	W55_130515	t645	3250	Ghana	wound	pos	pos	neg	neg	-	≥0,5	R	0.5	S	≤0,5	S	≤4	S	≤1	S	≤0,5	S	neg	-	1	S	0.25	S	2	S	≤0,5	S	1	S	≤1	S	≤8	S	≤0,5	S	≤2	S	8	S	≤0,03	S	≤10	S
56	N56_130515	t827	508	Ghana	nose	pos	neg	neg	neg	-	≥0,5	R	≤0.25	S	≤0,5	S	≤4	S	≤1	S	≤0,5	S	neg	-	1	S	0.25	S	2	S	≤0,5	S	≤0,5	S	≤1	S	≤8	S	≤0,5	S	≤2	S	≤4	S	≤0,03	S	160	R
56	W56_130515	t355		Ghana	wound	pos	pos	neg	neg	-	≥0,5	R	≤0,25	S	≤0,5	S	≤4	S	≤1	S	≤0,5	S	neg	-	1	S	0.25	S	2	S	≤0,5	S	1	S	≥16	R	≤8	S	≤0,5	S	≤2	S	8	S	≤0,03	S	≤10	S
57	N57_130515	t127	3248	Ghana	nose	pos	neg	neg	neg	-	≥0,5	R	≤0.25	S	≤0,5	S	≤4	S	≤1	S	≤0,5	S	neg	-	1	S	0.25	S	2	S	≤0,5	S	≤0,5	S	≤1	S	≤8	S	≤0,5	S	≤2	S	≤4	S	≤0,03	S	≤10	S
57	W57_130515	t355	152	Ghana	wound	pos	pos	neg	neg	-	≥0,5	R	0.5	S	≤0,5	S	≤4	S	≤1	S	≤0,5	S	neg	-	1	S	0.25	S	2	S	≤0,5	S	1	S	≤1	S	≤8	S	≤0,5	S	≤2	S	≥64	R	≤0,03	S	≤10	S
58	B58_200515	t355	152	Ghana	blood	pos	neg	neg	neg	-	≥0,5	R	≤0,25	S	≤0,5	S	≤4	S	≤1	S	≤0,5	S	neg	-	1	S	0.25	S	2	S	≤0,5	S	1	S	≤1	S	≤8	S	≤0,5	S	≤2	S	≥64	R	≤0,03	S	≤10	S
58	N58_190515	t645	3250	Ghana	nose	pos	pos	neg	neg	-	≥0,5	R	0.5	S	≤0,5	S	≤4	S	≤1	S	≤0,5	S	neg	-	1	S	0.25	S	2	S	≤0,5	S	≤0,5	S	≤1	S	≤8	S	≤0,5	S	≤2	S	8	S	≤0,03	S	≤10	S
58	W58_190515	t645	3250	Ghana	wound	pos	pos	neg	neg	-	≥0,5	R	0.5	S	≤0,5	S	≤4	S	≤1	S	≤0,5	S	neg	-	1	S	0.25	S	2	S	≤0,5	S	≤0,5	S	≤1	S	≤8	S	≤0,5	S	≤2	S	8	S	≤0,03	S	≤10	S
60	N60_200515	t827		Ghana	nose	pos	neg	neg	neg	-	≥0,5	R	≤0,25	S	≤0,5	S	≤4	S	≤1	S	≤0,5	S	neg	-	0.5	S	0.25	S	2	S	≤0,5	S	≤0,5	S	≤1	S	≤8	S	≤0,5	S	≤2	S	8	S	≤0,03	S	≥320	R
62	N62_270515	t928	250	Ghana	nose	pos	neg	pos	pos	+	≥0,5	R	≥4	R	≥16	R	≥64	R	≥16	R	≥8	R	neg	-	1	S	0.25	S	2	S	≤0,5	S	≤0,5	S	≥16	R	≤8	S	≤0,5	S	≤2	S	≥64	R	≤0,03	S	≤10	S
62	W62_270515	t537	3251	Ghana	wound	pos	neg	neg	neg	-	≥0,5	R	0.5	S	≤0,5	S	≤4	S	≤1	S	≤0,5	S	neg	-	1	S	0.25	S	2	S	≤0,5	S	≤0,5	S	≥16	R	≤8	S	≤0,5	S	≤2	S	8	S	≤0,03	S	≤10	S
HCW01	HCW01_060515	t1816	15	Ghana	nose	pos	pos	neg	neg	-	≥0,5	R	0.5	S	≤0,5	S	≤4	S	≤1	S	≤0,5	S	neg	-	1	S	0.25	S	2	S	≤0,5	S	1	S	≤1	S	≤8	S	≤0,5	S	≤2	S	≤4	S	≤0,03	S	≥320	R
HCW01	HCW01_170215	t1816	15	Ghana	nose	pos	neg	neg	neg	-	≥0,5	R	0.5	S	≤0,5	S	≤4	S	≤1	S	≤0,5	S	neg	-	1	S	0.25	S	2	S	≤0,5	S	1	S	≤1	S	≤8	S	≤0,5	S	≤2	S	8	S	≤0,03	S	≥320	R
HCW05	HCW05_031214	t355	152	Ghana	nose	pos	pos	neg	neg	-	≥0,5	R	1	S	≤0,5	S	≤4	S	≤1	S	≤0,5	S	neg	-	1	S	0.25	S	2	S	≤0,5	S	1	S	≥16	R	≤8	S	≤0,5	S	≤2	S	≥64	R	≤0,03	S	≤10	S
HCW05	HCW05_100415	t084	15	Ghana	nose	pos	pos	neg	neg	-	≥0,5	R	0.5	S	≤0,5	S	≤4	S	≤1	S	≤0,5	S	neg	-	1	S	0.25	S	2	S	≤0,5	S	1	S	≤1	S	≤8	S	≤0,5	S	≤2	S	8	S	≤0,03	S	≤10	S
HCW05	HCW05_140115	t355	152	Ghana	nose	pos	pos	neg	neg	-	≥0,5	R	0.5	S	≤0,5	S	≤4	S	≤1	S	≤0,5	S	neg	-	0.5	S	0.25	S	2	S	≤0,5	S	1	S	≥16	R	≤8	S	≤0,5	S	≤2	S	≥64	R	≤0,03	S	≤10	S
HCW07	HCW07_100415	t963	15	Ghana	nose	pos	neg	neg	neg	-	0.25	R	0.5	S	≤0,5	S	≤4	S	≤1	S	≤0,5	S	neg	-	1	S	0.25	S	2	S	≤0,5	S	1	S	≤1	S	≤8	S	≤0,5	S	≤2	S	8	S	≤0,03	S	≤10	S
HCW07	HCW07_130215	t963	15	Ghana	nose	pos	neg	neg	neg	-	≥0,5	R	0.5	S	≤0,5	S	≤4	S	≤1	S	≤0,5	S	neg	-	0.5	S	0.25	S	2	S	≤0,5	S	≤0,5	S	≤1	S	≤8	S	≤0,5	S	≤2	S	≤4	S	≤0,03	S	≤10	S
HCW10	HCW10_100415	t963		Ghana	nose	pos	pos	neg	neg	-	0.25	R	≤0,25	S	≤0,5	S	≤4	S	≤1	S	≤0,5	S	neg	-	1	S	0.25	S	2	S	≤0,5	S	1	S	≤1	S	≤8	S	≤0,5	S	≤2	S	8	S	≤0,03	S	≤10	S
HCW11	HCW11A_151214	t084	15	Ghana	nose	pos	neg	neg	neg	-	≥0,5	R	0.5	S	≤0,5	S	≤4	S	≤1	S	≤0,5	S	neg	-	0.5	S	0.25	S	2	S	≤0,5	S	1	S	≤1	S	≤8	S	≤0,5	S	≤2	S	8	S	≤0,03	S	≥320	R
HCW16	HCW16_100415	t928	250	Ghana	nose	pos	neg	pos	pos	+	≥0,5	R	≥4	R	≥16	R	≥64	R	≥16	R	≥8	R	neg	-	1	S	0.25	S	2	S	≤0,5	S	≤0,5	S	≥16	R	≤8	S	≤0,5	S	≤2	S	≥64	R	≤0,03	S	≤10	S
HCW18	HCW18_130415	t084	15	Ghana	nose	pos	pos	neg	neg	-	≥0,5	R	0.5	S	≤0,5	S	≤4	S	≤1	S	≤0,5	S	neg	-	1	S	0.25	S	2	S	≤0,5	S	1	S	≤1	S	≤8	S	≤0,5	S	≤2	S	8	S	≤0,03	S	≤10	S
HCW19	HCW19_170213	t008	8	Ghana	nose	pos	neg	neg	neg	-	≥0,5	R	0.5	S	≤0,5	S	≤4	S	≤1	S	≤0,5	S	neg	-	1	S	0.25	S	2	S	≤0,5	S	1	S	≤1	S	≤8	S	≤0,5	S	≤2	S	8	S	≤0,03	S	≤10	S
HCW19	HCW19_100415	t008	8	Ghana	nose	pos	neg	neg	neg	-	≥0,5	R	0.5	S	≤0,5	S	≤4	S	≤1	S	≤0,5	S	neg	-	1	S	0.25	S	2	S	≤0,5	S	≤0,5	S	≤1	S	≤8	S	≤0,5	S	≤2	S	≤4	S	≤0,03	S	≤10	S
HCW21	HCW21A_160215	t861	508	Ghana	nose	pos	neg	neg	neg	-	≥0,5	R	0.5	S	≤0,5	S	≤4	S	≤1	S	≤0,5	S	neg	-	1	S	0.25	S	2	S	≤0,5	S	≤0,5	S	≤1	S	≤8	S	≤0,5	S	≤2	S	8	S	≤0,03	S	≤10	S
HCW21	HCW21B_160215	t861	508	Ghana	nose	pos	neg	neg	neg	-	≥0,5	R	0.5	S	≤0,5	S	≤4	S	≤1	S	≤0,5	S	neg	-	1	S	0.25	S	2	S	≤0,5	S	≤0,5	S	≤1	S	≤8	S	≤0,5	S	≤2	S	8	S	≤0,03	S	≤10	S
HCW23	HCW23_100415	t355	152	Ghana	nose	pos	pos	neg	neg	-	≥0,5	R	0.5	S	≤0,5	S	≤4	S	≤1	S	≤0,5	S	neg	-	1	S	0.25	S	2	S	≤0,5	S	1	S	≤1	S	≤8	S	≤0,5	S	≤2	S	≥64	R	≤0,03	S	≤10	S
HCW24	HCW24_100415	t1816	15	Ghana	nose	pos	pos	neg	neg	-	0.25	R	≤0,25	S	≤0,5	S	≤4	S	≤1	S	≤0,5	S	neg	-	0.5	S	0.25	S	2	S	≤0,5	S	≤0,5	S	≤1	S	≤8	S	≤0,5	S	≤2	S	≤4	S	≤0,03	S	≥320	R
HCW26	HCW26_070515	t127		Ghana	nose	pos	neg	neg	neg	-	≥0,5	R	≤0,25	S	≤0,5	S	≤4	S	≤1	S	≤0,5	S	neg	-	0.5	S	0.25	S	2	S	≤0,5	S	≤0,5	S	≤1	S	≤8	S	≤0,5	S	≤2	S	≤4	S	≤0,03	S	≤10	S
HCW26	HCW26_130415	t127		Ghana	nose	pos	neg	neg	neg	-	≥0,5	R	≤0,25	S	≤0,5	S	≤4	S	≤1	S	≤0,5	S	neg	-	0.5	S	0.25	S	2	S	≤0,5	S	1	S	≤1	S	≤8	S	≤0,5	S	≤2	S	≤4	S	≤0,03	S	≤10	S
HCW28	HCW28_160415	t024	8	Ghana	nose	pos	neg	neg	neg	-	≥0,5	R	0.5	S	≤0,5	S	≤4	S	≤1	S	≤0,5	S	neg	-	1	S	0.25	S	2	S	≤0,5	S	≤0,5	S	≤1	S	≤8	S	≤0,5	S	≤2	S	≤4	S	≤0,03	S	≤10	S
